# Supplementary material for: Experimental Assessment of Leptomeningeal Metastasis Diagnosis in Medulloblastoma Using Cerebrospinal Fluid Metabolomic Profiles
Source: Metabolites. 2021 Dec 7;11(12):851. doi: 10.3390/metabo11120851 (PMC8708677; doi:10.3390/metabo11120851)
Supplement: Supplementary file 1 [file metabolites-11-00851-s001.zip]

Archive with 3 entries (3 files):
- Metabolites_Supplementary Materials (R1).pdf
- Metabolites_Table S1.xlsx
- Metabolites_Table S2.xlsx
